# Supplementary material for: In Vitro Studies of Genistein Lipophilic Derivatives as Potential UV Radiation Protectors
Source: Pharmaceuticals (Basel). 2024 Sep 3;17(9):1166. doi: 10.3390/ph17091166 (PMC11435217; doi:10.3390/ph17091166)
Supplement: Supplementary file 1 [file pharmaceuticals-17-01166-s001.zip]

Archive with 1 entries (1 files):
- pharmaceuticals-3065751-supplementary.pdf
